# Supplementary material for: Research and Application of Kupffer Cell Thresholds for BSA Nanoparticles
Source: Molecules. 2023 Jan 16;28(2):880. doi: 10.3390/molecules28020880 (PMC9864197; doi:10.3390/molecules28020880)
Supplement: Supplementary file 1 [file molecules-28-00880-s001.zip]

Archive with 1 entries (1 files):
- molecules-2108813-supplementary.pdf
